# Supplementary material for: Targeted Cancer Therapy via pH-Functionalized Nanoparticles: A Scoping Review of Methods and Outcomes
Source: Gels. 2022 Apr 11;8(4):232. doi: 10.3390/gels8040232 (PMC9030880; doi:10.3390/gels8040232)
Supplement: Supplementary file 1 [file gels-08-00232-s001.zip]

Archive with 1 entries (1 files):
- gels-1646791-Supplementary.xlsx
