# Supplementary material for: Targeted Cancer Therapy via pH-Functionalized Nanoparticles: A Scoping Review of Methods and Outcomes
Source: Gels. 2022 Apr 11;8(4):232. doi: 10.3390/gels8040232 (PMC9030880; doi:10.3390/gels8040232)
Supplement: Supplementary file 1 [file gels-08-00232-s001.zip › gels-1646791-Supplementary.xlsx]

## Sheet: overview
First author	Year of publication	Type of NPs used	Structure of nanocarriers	pH sensitization method	pH triggered release	in vivo model	Tumour Type	Drug used	ARRIVE score
Adeyemi	2019	polymeric NPs	FA-Chitosan-PEG-polyethylenimine	structural swelling of Chitosan	pH triggered dissociation	tumour bearing mice	KYSE 30 scuamos cell carcinoma	Endostatin	18
Aguilar	2021	gold NPs	polycaffeic acid-FA-Au	pH labile catechol-boronic acid linkers	charge conversion	tumour bearing mice	SCC7 squamos cell carcinoma	Bortezomib	16
Cao	2019	polymeric NPs	TAT peptide-polyphosphoester	pH sensitive transactivator of transcription (TAT)	activation of transactivator of transcription (TAT) peptide	tumour bearing mice	MDA-MB-231 breast carcinoma cell line	Doxorubicin	16
Cavalcante	2021	PEGylated lipid NPs	DSPE-PEG-Oleic Acid	pH labile oleic acid linkers	pH triggered dissociation	tumour bearing mice	4T1 breast carcinoma cell line	Doxorubicin	19
Chen	2018	polymeric NPs	lactobionic acid-chitosan-lipoic acid	pH labile amide linkers	charge conversion	tumour bearing mice	HepG2 liver cancer	Doxorubicin	18
Chen1	2020	polymeric NPs	TPGS-HA polymer-PEG	hydrophobic to hydrophilic transition	charge conversion	tumour bearing mice	PC3 prostate cancer	Docetaxel	18
Chen2	2020	mesoporous silica NPs	MSN-citraconic-poly-L-lisine	acid labile disulfide linkers	charge conversion	tumour bearing mice	4T1 breast carcinoma cell line	Doxorubicin	17
Chen3	2020	carbon dot	DSPE-PEG-FA-carbon dots	pH labile hydrazone linkers	charge conversion	tumour bearing mice	4T1 breast carcinoma cell line	Doxorubicin	18
Cheng	2017	mesoporous silica NPs	Polydopamine-FA-PEG-MSN	pH labile polydopamine coating	charge conversion	tumour bearing mice	HeLa cervival cancer	Doxorubicin	16
Cheng	2019	polymeric NPs	Poly(ortho ester urethanes) copolymers	pH labile borate ester linkers	pH triggered dissociation	tumour bearing mice	MCF-7 breast carcinoma cell line	Doxorubicin	15
Cheng1	2018	hyaluronic acid	Cy5.5-PEG-g-A-HA	pH labile carboxyl and amine linkers	pH triggered dissociation	tumour bearing mice	HeLa cervival cancer	Cisplatin	16
Cheng2	2018	polymeric NPs	carboxymethyl chitosan	pH labile hydrazone linkers	pH triggered dissociation	tumour bearing mice	MCF-7 breast carcinoma cell line	Doxorubicin	18
Cui	2017	polymeric NPs	transferrin-PEG	pH labile hydrazone linkers	pH triggered dissociation	tumour bearing mice	MCF-7 breast carcinoma cell line	Doxorubicin	18
Debele	2017	polymeric NPs	PEG-methacrylamide-tocopheryl succinate-histidine	pH labile imidazole linkers	pH triggered dissociation	tumour bearing mice	HCT116 colon carcinoma	Doxorubicin	16
Deng	2019	polymeric NPs	PEG-methylpropenoic acid-glycerol-cinnamaldehyde	pH labile cinnamylaldehyde linkers	pH triggered dissociation	tumour bearing mice	4T1 breast carcinoma cell line	Doxorubicin	18
Ding1	2020	mesoporous silica NPs	MSN-carboxymethyl chitin-GRP78 peptide	pH labile thioketal linkers	not specified	tumour bearing mice	H22 hepatocellular carcinoma	Doxorubicin	18
Ding2	2020	mesoporous silica NPs	MSN-lipidbilayer-TLS11a aptamer	pH labile TAT peptide	pH triggered dissociation	tumour bearing mice	4T1 breast carcinoma cell line	Doxorubicin	18
Du	2017	polymeric NPs	PEG-PTTMA	PTTMA disassembly in acidic pH	pH triggered dissociation	tumour bearing mice	HeLa cervival cancer	siRNA	18
Duan	2017	metal NPs	metal organic frameworks linked with tumor antigens	disassembly in acidic pH	pH triggered dissociation	tumour bearing mice	B16-OVA melanoma	tumour-associated antigens	16
Essawy	2020	gold NPs	Au-hydrazine	pH labile hydrazone linkers	pH triggered dissociation	tumour bearing hamster	HBPC oral carcinoma	Doxorubicin	16
Fan	2017	polymeric NPs	polyethylenimine-PEG	pH labile borate ester linkers	pH triggered dissociation	tumour bearing mice	4T1 breast carcinoma cell line	siRNA	18
Fang	2020	polymeric NPs	chitosan-polysaccharide	pH labile borate ester linkers	charge conversion	tumour bearing mice	PANC-1 pancreatic cancer	Curcumin	19
Feng	2020	polymeric NPs	PEG-PAH-DMA	pH triggered structural changes	charge conversion	tumour bearing mice	A549 NSLC cell line	paclitaxel	18
Fitya	2017	carbonate apatite	CA-PEG-streptavidin-biotin	carbonate apatite pH lability	charge conversion	tumour bearing mice	MCF-7 breast carcinoma cell line	Gemcitabine	16
Gao1	2017	sodium alginate	oxidized sodium alginate	pH triggered structural changes	pH triggered dissociation	Zebrafish	MCF-7 breast carcinoma cell line	Doxorubicin	17
Gao2	2017	polymeric NPs	poly (L-γ-glutamylcarbocistein-RBC membrane	pH triggered structural changes	pH triggered dissociation	tumour bearing mice	NCI-H460 cell line	paclitaxel	16
Gibbens-Bandala	2019	polymeric NPs	PLGA-polyvinyl alcohol	hydrophobic to hydrophilic transition	pH triggered dissociation	tumour bearing mice	MDA-MB-231 breast carcinoma cell line	paclitaxel	18
Gong	2018	polymeric NPs	PEG-PPMT	hydrophobic to hydrophilic transition	pH triggered dissociation	tumour bearing mice	CT-26 colon carcinoma	Docetaxel	19
Gong	2019	iron oxide NPs	Fe3O4-HA	pH labile amide linkers	charge conversion	tumour bearing mice	4T1 breast carcinoma cell line	Doxorubicin	18
Gong	2021	Leucokinin receptor peptide	Leucokinin receptor peptide	hydrophobic to hydrophilic transition	pH triggered dissociation	tumour bearing mice	H22 hepatocellular carcinoma	Doxorubicin	20
Guo	2018	gold NPs	Au-Chitosan-AS1411 aptamer	pH triggered structural changes	pH triggered dissociation	tumour bearing mice	MCF-7 breast carcinoma cell line	Doxorubicin	17
Guo	2020	polymeric NPs	DMMA-PEG	pH triggered structural changes	charge conversion	tumour bearing mice	MCF-7 breast carcinoma cell line	Doxorubicin	18
Guo	2018	polymeric NPs	PBLG-Sericin	pH labile carboxyl linkers	pH triggered dissociation	tumour bearing mice	A549 NSLC cell line	Methotrexate	18
Hao	2017	phenylboronic acid	PBA-poloxamer	pH labile borate ester linkers	pH triggered dissociation	tumour bearing mice	HepG2 liver cancer	Doxorubicin	18
Hong	2019	polymeric NPs	U11 peptide-PLGA	pH triggered structural changes	pH triggered dissociation	tumour bearing mice	A549 NSLC cell line	Doxorubicin and Curcumin	18
Hu	2020	Physalis Mottle Virus	PhMV-Cy5.5-PEG	pH labile imide linkers	pH triggered dissociation	tumour bearing mice	MDA-MB-231 breast carcinoma cell line	Cisplatin	18
Hu	2020	Physalis Mottle Virus	PhMV-PEG	pH labile hydrazone linkers	pH triggered dissociation	tumour bearing mice	MDA-MB-231 breast carcinoma cell line	Doxorubicin	18
Huang	2017	albumin NPs	Au-BSA-FA	ph labile cis-aconityl linkers	pH triggered dissociation	tumour bearing mice	MGC-803 gastric cancer	Doxorubicin	16
Jin	2018	polymeric NPs	PEI-PLA	pH triggered structural changes	charge conversion	tumour bearing mice	A549 NSLC cell line	paclitaxel	17
Juang	2019	lipid NPs	lipid-PEG	pH labile imide linkers	pH triggered dissociation	tumour bearing mice	HCT116 colon carcinoma	Irinotecan and microRNA	18
Jung	2020	polymeric NPs	PBA	pH labile borate ester linkers	pH triggered dissociation	tumour bearing mice	MG glioblastoma	Doxorubicin	18
Kang	2017	hydroxyapatite	hydroxyapatite-MSN	pH triggered structural changes	pH triggered dissociation	tumour bearing mice	MCF-7 breast carcinoma cell line	Doxorubicin	20
Khan	2020	polymeric NPs	PLGA	pH triggered structural changes	pH triggered dissociation	tumour bearing mice	MCF-7 breast carcinoma cell line	Doxorubicin	18
Kou	2017	polymeric NPs	lactose myristoyl carboxymethyl chitosan	pH triggered structural changes	pH triggered dissociation	tumour bearing mice	Huh-7 hepatocellular carcinoma	Adriamycin	18
Kumar	2020	gold NPs	Au	pH labile peptide linker (Lys-Phe-Gly)	pH triggered dissociation	tumour bearing mice	BT 474 breast carcinoma	Doxorubicin	17
Kundu	2019	zinc oxide NPs	ZnO-PBA	pH triggered structural changes	pH triggered dissociation	tumour bearing mice	MCF-7 breast carcinoma cell line	Curcumin	18
Kundu	2020	mesoporous silica NPs	MSN-FA	pH labile PAA linker	pH triggered dissociation (PAA)	tumour bearing mice	MCF-7 breast carcinoma cell line	Umbelliferone	16
Lee	2018	polymeric NPs	Chitosan-PEG-acetyl histidine	pH triggered structural changes	pH triggered dissociation	tumour bearing mice	CT-26 Pulmonary Metastasis Model	Piperlongumine	17
Li	2017	lipid NPs	TF-PEG-GMS	pH labile hydrazone linkers	not specified	tumour bearing mice	A549/DTX lung cancer cell line	Docetaxel and Baicalin	18
Li	2020	carbon dot	carbon dots	pH triggered structural changes	pH triggered dissociation	tumour bearing mice	4T1 breast carcinoma cell line	Doxorubicin	20
Li	2019	lipid NPs	LDL-Oleic Acid	pH labile hydrazone linkers	pH triggered dissociation	tumour bearing mice	4T1 breast carcinoma cell line	Doxorubicin	18
Li	2020	polymeric NPs	PDA-HA	pH labile PDA coating	pH triggered dissociation	tumour bearing mice	4T1 breast carcinoma cell line	Cisplatin	18
Li	2017	PEGylated lipid NPs	DSPE-PEG	pH labile imine linkers	pH triggered dissociation	tumour bearing mice	FTC-133 thyroid cancer	Doxorubicin	19
Li	2018	polymeric NPs	DGL-PEG-Tat-KK-DMA	pH labile amide linkers	charge conversion	tumour bearing mice	HepG2 liver cancer	Doxorubicin	19
Li	2017	mesoporous silica NPs	DM1-MSN-PDA	pH labile PDA coating	pH triggered dissociation	tumour bearing mice	SW480 colorectal cancer cell line	EpCAM	19
Li	2020	polymeric NPs	RGD-PEG-Arginine-SA	pH labile hydrazone linkers	pH triggered dissociation	tumour bearing mice	HN6 squamos cell carcinoma	GNA002	20
Li	2020	mesoporous silica NPs	Gal-P123-MSN	pH triggered structural changes (DC lipid)	charge conversion	tumour bearing mice	Huh-7 hepatocellular carcinoma	Irinotecan	17
Liao	2021	mesoporous silica NPs	Chitosan-MSN	pH labile imidazole linkers	pH triggered dissociation	tumour bearing mice	4T1 breast carcinoma cell line	Doxorubicin	18
Lin	2020	zeolitic imidazolate NPs	ZIF8-DSPE-PEG-RGD-erythrocyte membrane	pH triggered structural changes	pH triggered dissociation	tumour bearing mice	HeLa cervival cancer	Doxorubicin	18
Liu	2018	polymeric NPs	polycarbonate-PEG	pH labile acetal linkers	pH triggered dissociation	tumour bearing mice	BT 474 breast carcinoma	Bortezomib	18
Liu	2019	keratin	keratin	pH labile hydrazone linkers	pH triggered dissociation	tumour bearing mice	A549 NSLC cell line	Doxorubicin	18
Liu	2018	gelatin	gelatin-lactose	hydrophobic to hydrophilic transition	pH triggered dissociation	tumour bearing mice	H22 hepatocellular carcinoma	Doxorubicin	18
Liu	2019	mesoporous silica NPs	MSN	pH labile calcium carbonate	pH triggered dissociation	tumour bearing mice	LNCaP-AI prostate carcinoma	Doxorubicin	19
Liu	2018	polymeric NPs			pH triggered dissociation	tumour bearing mice	MCF-7 breast carcinoma cell line	Doxorubicin	17
Liu	2018	gold NPs	Au-iron oxide-PEG	pH labile oleic acid linkers	pH triggered dissociation	tumour bearing mice	SGC-7901 gastric adenocarcinoma	Herceptin	18
Lo	2020	PEGylated lipid NPs	DSPE-PEG	pH labile oleic acid linkers	charge conversion	tumour bearing mice	SAS squamos carcinoma cell line	Daunorubicin and Irinotecan	16
Lu	2020	polynorepinephrine	polynorepinephrine	pH labile amine linkers	pH triggered dissociation	tumour bearing mice	HeLa cervival cancer	Doxorubicin	17
Luo	2021	polymeric NPs	PEG-TAT-HA	pH triggered structural changes	charge conversion	tumour bearing mice	H22 hepatocellular carcinoma	Disulfiram	18
Ma	2018	dendritic carbon dots	dendritic carbon dots	pH triggered structural changes	charge conversion	tumour bearing mice	4T1 breast carcinoma cell line	Doxorubicin	18
Ma	2019	hydroxyapatite NPs	hydroxyapatite-PGA	pH triggered structural changes	pH triggered dissociation	tumour bearing mice	MGC80-3 gastric carcinoma	Doxorubicin	17
Ma	2021	PEGylated lipid NPs	DSPE-PEG	pH triggered structural changes	pH triggered dissociation	tumour bearing mice	HepG2 liver cancer	hydroxycamptothecin	18
Mahalunkar	2019	gold NPs	Au-PVP-FA	pH triggered structural changes	charge conversion	tumour bearing mice	MCF-7 breast carcinoma cell line	Curcumin	18
Men	2020	lipid-polymeric NPs	lipid-HA-PBAE	pH triggered structural changes	charge conversion	tumour bearing mice	A549 NSLC cell line	Doxorubicin	18
Mhatre	2021	polymeric NPs	polydopamine	pH triggered structural changes	pH triggered dissociation	tumour bearing mice	MDA-MB-231 breast carcinoma cell line	Niclosamide	20
Mu	2017	mesoporous silica NPs	MSN-PLH-PEG	hydrophobic to hydrophilic transition	charge conversion	tumour bearing mice	H22 hepatocellular carcinoma	Sorafenib	17
Nguyen	2019	porous palladium	porous palladium-Tf-PAA-PEO	PAA-PEO pH triggered structural changes	pH triggered dissociation (PAA)	tumour bearing mice	MCF-7 breast carcinoma cell line	paclitaxel	16
Palanikumar	2020	polymeric NPs	ATRAM-BSA-PLGA	pH labile ester bonds	pH triggered dissociation	tumour bearing mice	MCF-7 breast carcinoma cell line	Doxorubicin	18
Pan	2018	iron oxide NPs	FA-iron oxide NPs	pH labile beta-thiopropionate linkers	charge conversion	tumour bearing mice	MCF-7 breast carcinoma cell line	Doxorubicin	18
Pang	2020	PEGylated lipid NPs	lipid polymeric NPs	pH labile dihydrazide linkers	pH triggered dissociation	tumour bearing mice	A549 NSLC cell line	Erlotinib	18
Peng	2019	calcium carbonate NPs	RGD-calcium carbonate-PEG	hydrophobic to hydrophilic transition	pH triggered dissociation	tumour bearing mice	Colon26 cell line	paclitaxel	18
Qu	2018	polymeric NPs	carboxymethyl chitosan	pH labile phenylboronic acid pinacol ester	charge conversion	tumour bearing mice	HepG2 liver cancer	Doxorubicin	18
Quadir	2017	polymeric NPs	PEG-PPLG	pH labile amine linkers	pH triggered dissociation	tumour bearing mice	MCF-7 breast carcinoma cell line	Doxorubicin	18
Ray	2020	polymeric NPs	PEG	pH labile amine linkers	pH triggered dissociation	tumour bearing mice	PANC-1 pancreatic cancer	Gemcitabine	16
Saravankumar	2019	polymeric NPs	APT-PLGA-PVP-AS1411 aptamet	pH triggered structural changes	pH triggered dissociation	tumour bearing mice	A549 NSLC cell line	Doxorubicin	17
Saroj	2018	mesoporous silica NPs	MSN	pH labile PAA linker	pH triggered dissociation	tumour bearing mice	PC3 prostate cancer	Bicalutamide	17
Shi	2018	polymeric NPs	PEG-PLH	pH labile PSD linker	pH triggered dissociation (PSD)	tumour bearing mice	A549 NSLC cell line	siRNA	18
Shi	2021	polymeric NPs	PEG-PLL-DMA	pH labile amide linkers	pH triggered dissociation	tumour bearing mice	A549 NSLC cell line	siRNA	16
Soe	2019	polymeric NPs	Poloxamer-Tf-EDC-NHS		pH triggered dissociation	tumour bearing mice	MDA-MB-231 breast carcinoma cell line	Doxorubicin	18
Su	2020	polymeric NPs	PEG-PMT	pH labile tioether linkers	pH triggered dissociation	tumour bearing mice	Colon26 cell line	Docetaxel	18
Sui	2017	pullulan	pullulan-EDS	pH labile hydrazone linkers	pH triggered dissociation	tumour bearing mice	4T1 breast carcinoma cell line	Doxorubicin	19
Sun	2019	gold NPs	Au-AS1411 aptamer	pH triggered structural changes	pH triggered dissociation	tumour bearing mice	HeLa cervival cancer	Doxorubicin	18
Sun	2021	lipid NPs	lipids	pH triggered structural changes	pH triggered dissociation	tumour bearing mice	LNCaP-AI prostate carcinoma	Doxorubicin	20
Tan	2017	lipid NPs	PAA	pH labile oleic acid linkers	pH triggered dissociation (PAA)	tumour bearing mice	A549 NSLC cell line	Erlotinib	18
Wang	2020	bromelain	bromelain	pH labile ester linkers	pH triggered dissociation	tumour bearing mice	H22 hepatocellular carcinoma	Doxorubicin	17
Wang	2017	polymeric NPs			charge conversion	tumour bearing mice	HepG2 liver cancer	Doxorubicin	18
Wang	2018	polymeric NPs	chitosan-graphene oxide	pH triggered structural changes (less electrostatic interaction	charge conversion	tumour bearing mice	HepG2 liver cancer	Doxorubicin	18
Wang	2019	Indomethacin NPs	indomethacin	pH labile ester linkers	pH triggered dissociation	tumour bearing mice	MCF-7 breast carcinoma cell line	Doxorubicin	19
Wang	2017	polymeric NPs	RGD-PLGA-PEG	pH labile amine linkers	pH triggered dissociation	tumour bearing mice	MCF-7 breast carcinoma cell line	Doxorubicin	18
Wei	2020	polymeric NPs	PEG	pH labile amine linkers (schiff base)	pH triggered dissociation	tumour bearing mice	B16F10 melanoma	Doxorubicin	17
Xia	2019	selenium NPs	Selenium-HA	pH triggered structural changes	pH triggered dissociation	tumour bearing mice	HeLa cervival cancer	Doxorubicin	20
Xie	2018	PEGylated lipid NPs	DSPE-PEG	pH labile imine linkers	pH triggered dissociation	tumour bearing mice	MCF-7 breast carcinoma cell line	Methotrexate	18
Xiong	2019	polymeric NPs	TPGS-PEG	pH labile hydrazone linkers	pH triggered dissociation	tumour bearing mice	MCF-7 breast carcinoma cell line	Doxorubicin	18
Xiong	2018	LMWH-UOA	LMWH-UOA	pH triggered structural changes	pH triggered dissociation	tumour bearing mice	HepG2 liver cancer	Ursolic Acid	18
Xu	2021	polymeric NPs	chitosan	pH labile ester linkers	pH triggered dissociation	tumour bearing mice	HepG2 liver cancer	Doxorubicin	18
Xu	2018	polymeric NPs	DTPA-PEG-DMA	pH labine amine linkers	charge conversion	tumour bearing mice	PC3 prostate cancer	Doxorubicin	17
Yadav	2020	polymeric NPs	RGD-chitosan-Cy5.5	pH labile amine linkers	pH triggered dissociation	tumour bearing mice	MDA-MB-231 breast carcinoma cell line	Raloxifene	16
Yan	2017	polymeric NPs	POEAd-galactose-LA	pH labile ester linkers	pH triggered dissociation	tumour bearing mice	HepG2 liver cancer	Doxorubicin	18
Yang	2018	polymeric NPs	glycol Chitosan-PDPA	hydrophobic to hydrophilic transition (PDPA)	dissociation via hydration	tumour bearing mice	MCF-7 breast carcinoma cell line	paclitaxel	16
Yu	2019	polymeric NPs	PLGA-CPT-DMMA-PEI	pH triggered structural changes	charge conversion	tumour bearing mice	MCF-7 breast carcinoma cell line	Doxorubicin	18
Zhang	2020	hyaluronic acid	PEG-HA	pH labile imine linkers	pH triggered dissociation	tumour bearing mice	CT26 colon cancer line	Doxorubicin	18
Zhang	2017	mesoporous silica NPs	MSN-pH responsive peptide	pH responsive peptide	pH triggered dissociation	tumour bearing mice	MCF-7 breast carcinoma cell line	Doxorubicin	16
Zhang	2017	polymeric NPs	TPGS-MSN	pH labile ester linkers	pH triggered dissociation	tumour bearing mice	SMMC 7721 hepatocellular carcinoma	Doxorubicin	18
Zhang	2018	polymeric NPs	DMA-Cystamine-PEG	pH labile ester linkers	charge conversion	tumour bearing mice	A549 NSLC cell line	paclitaxel	18
Zhang	2021	mesoporous silica NPs			pH triggered dissociation	tumour bearing mice	MCF-7 breast carcinoma cell line	paclitaxel	17
Zhao	2019	polymeric NPs			pH triggered dissociation	tumour bearing mice	HCT116 colon carcinoma	Cinnamaldehyde	17
Zhao	2018	DNA NPs	DNA-Mg2+	pH triggered structural changes	dissociation via hydration	tumour bearing mice	CCRF-CEM leukemia cell line	Doxorubicin	16
Zhao	2018	mesoporous silica NPs	MSN-TPGS	pH labile ester linkers	pH triggered dissociation	tumour bearing mice	MCF-7 breast carcinoma cell line	Doxorubicin	18
Zhou	2020	polymeric NPs	polyphosphazene	pH labile hydrazone linkers	pH triggered dissociation	tumour bearing mice	HeLa cervival cancer	Doxorubicin	18
Zhou	2017	mesoporous silica NPs	MSN	pH labile amine linkers	pH triggered dissociation	Lymphoma bearing mice	Lymphoma	Doxorubicin	18
Zou	2021	selenium NPs	selenium	pH labile silk fibroin coating	pH triggered dissociation	tumour bearing mice	PTC thyroid cancer cell line	Fingolimod	18
